# Supplementary material for: Wild Duck (Anas platyrhynchos) as a Source of Antibiotic-Resistant Salmonella enterica subsp. diarizonae O58—The First Report in Poland
Source: Antibiotics (Basel). 2022 Apr 15;11(4):530. doi: 10.3390/antibiotics11040530 (PMC9024997; doi:10.3390/antibiotics11040530)
Supplement: Supplementary file 1 [file antibiotics-11-00530-s001.zip]

Archive with 1 entries (1 files):
- antibiotics-1675549-supplementary.pdf
